# Supplementary material for: Making Sense of the Growth Behavior of Ultra-High Magnetic Gd2-Doped Silicon Clusters
Source: Molecules. 2023 Jun 28;28(13):5071. doi: 10.3390/molecules28135071 (PMC10343621; doi:10.3390/molecules28135071)
Supplement: Supplementary file 1 [file molecules-28-05071-s001.zip]

Archive with 1 entries (1 files):
- molecules-2456280-supplementary.pdf
